# Supplementary material for: Effects of Zinc Oxide Nanoparticles on Growth, Development, and Flavonoid Synthesis in Ginkgo biloba
Source: Int J Mol Sci. 2023 Oct 30;24(21):15775. doi: 10.3390/ijms242115775 (PMC10649971; doi:10.3390/ijms242115775)
Supplement: Supplementary file 1 [file ijms-24-15775-s001.zip]

Archive with 1 entries (1 files):
- ijms-2662676-supplementary.pdf
